# Supplementary material for: Expression of Concern: Dietary Compound Isoliquiritigenin Inhibits Breast Cancer Neoangiogenesis via VEGF/VEGFR-2 Signaling Pathway
Source: PLoS One. 2026 Feb 26;21(2):e0343779. doi: 10.1371/journal.pone.0343779 (PMC12944767; doi:10.1371/journal.pone.0343779)
Supplement: S1 File — (ZIP) [file pone.0343779.s001.zip]

Archive with 27 entries (24 files):
- S1 File/
- S1 File/other replicates for Figure 6D.pdf
- S1 File/other replicates for Figure 6E.pdf
- S1 File/Representative images for Figure 6D/
- S1 File/Representative images for Figure 6D/con-mmp2.tif
- S1 File/Representative images for Figure 6D/con-VEGFR2.tif
- S1 File/Representative images for Figure 6D/control TUNEL.tif
- S1 File/Representative images for Figure 6D/control VEGF.tif
- S1 File/Representative images for Figure 6D/control-cd31.tif
- S1 File/Representative images for Figure 6D/desktop.ini
- S1 File/Representative images for Figure 6D/ISL CD31.tif
- S1 File/Representative images for Figure 6D/ISL MMP2.tif
- S1 File/Representative images for Figure 6D/ISL TUNEL.tif
- S1 File/Representative images for Figure 6D/ISL VEGF.tif
- S1 File/Representative images for Figure 6D/ISL VEGFR2.tif
- S1 File/Representative images for Figure 6E/
- S1 File/Representative images for Figure 6E/control heart.tif
- S1 File/Representative images for Figure 6E/control kidney.tif
- S1 File/Representative images for Figure 6E/control liver.tif
- S1 File/Representative images for Figure 6E/control lung.tif
- S1 File/Representative images for Figure 6E/control spleen.tif
- S1 File/Representative images for Figure 6E/desktop.ini
- S1 File/Representative images for Figure 6E/ISL heart.tif
- S1 File/Representative images for Figure 6E/ISL kidney.tif
- S1 File/Representative images for Figure 6E/ISL liver.tif
- S1 File/Representative images for Figure 6E/ISL lung.tif
- S1 File/Representative images for Figure 6E/ISL spleen.tif
