# Supplementary material for: Expression of Concern: Dietary Compound Isoliquiritigenin Inhibits Breast Cancer Neoangiogenesis via VEGF/VEGFR-2 Signaling Pathway
Source: PLoS One. 2026 Feb 26;21(2):e0343779. doi: 10.1371/journal.pone.0343779 (PMC12944767; doi:10.1371/journal.pone.0343779)
Supplement: S2 File — (ZIP) [file pone.0343779.s002.zip]

Archive with 4 entries (3 files):
- S2 File/
- S2 File/Fig 6A tumor size original data.xlsx
- S2 File/Fig 6B tumor weight-orginal data.xlsx
- S2 File/Fig 6C body weight -orginal data.xlsx
