# Supplementary material for: Expression of Concern: Dietary Compound Isoliquiritigenin Inhibits Breast Cancer Neoangiogenesis via VEGF/VEGFR-2 Signaling Pathway
Source: PLoS One. 2026 Feb 26;21(2):e0343779. doi: 10.1371/journal.pone.0343779 (PMC12944767; doi:10.1371/journal.pone.0343779)
Supplement: S2 File — (ZIP) [file pone.0343779.s002.zip › S2 File/Fig 6A tumor size original data.xlsx]

## Sheet: Sheet1
	1			4			7			10				13			16			19			22			25
Contorl	3.78	3.58	24.223	5.28	3.8	38.1216	6.18	4.68	67.6784		7.91	5.55	121.824	8.63	6.49	181.748	9.35	6.5	197.519	10.24	7.51	288.769	13.78	7.48	385.498	15.19	9.6	699.955
	3.09	3.06	14.4668	4.2	3.71	28.9046	5.99	4.09	50.1007		6.28	5.07	80.7134	7.3	5.28	101.756	9.48	6.37	192.335	9.55	7.41	262.186	12.74	9.41	564.051	13.95	10.72	801.556
	4.6	3.29	24.8954	5.66	4.51	57.5625	5.22	4.18	45.603		5.85	4.75	65.9953	8.13	5.45	120.741	9.68	6.92	231.77	10.79	7.59	310.796	13.13	9.05	537.69	16.2	11.89	1145.11
	3.73	3.39	21.4328	3.77	3.57	24.0241	5.71	5.06	73.0983		6.6	5.94	116.436	7.88	5.52	120.053	8.39	6.94	202.046	9.65	7.97	306.488	10.77	8.98	434.249	14.01	10.18	725.945
	3.97	3.67	26.7358	4.65	4.11	39.2741	4.35	4.48	43.6531		7.09	5.74	116.799	8.66	5.87	149.198	8.75	6.56	188.272	10.01	8.57	367.592	11.47	8.73	437.081	15.12	10.18	783.461
	4.36	3.51	26.8578	5.11	4.83	59.6053	5.88	5.26	81.3427		6.07	5.49	91.4752	7.57	5.51	114.913	9.72	7.29	258.28	11.55	8.29	396.882	12.94	9.97	643.124	17.03	9.73	806.14
			23.1019			41.2487			60.246				98.8738			131.402			211.704			322.119			500.282			827.028
			4.67198			14.6003			15.8629				22.8997			29.1365			27.5345			50.4657			97.3651			161.572
ISL (Low)	3.09	1.43	3.15937	4.42	2.71	16.2305	3.34	3.08	15.8423		4	3.96	31.3632	7.67	6.37	155.612	7.49	5.63	118.705	7.68	5.96	136.403	10.29	7.17	264.499	10.65	7.53	301.932
	3.38	2.14	7.73952	3.53	3.51	21.745	3.67	2.95	15.9691		4.25	3.79	30.5237	5.96	5.21	80.8894	6.38	5.84	108.797	7.55	6.2	145.111	7.83	7.14	199.585	10.61	8.54	386.902
	4.37	3.43	25.7063	4.45	4.43	43.6654	3.98	3.65	26.5118		4.5	4.15	38.7506	5.18	4.64	55.7617	7.53	4.37	71.8998	8.58	5.72	140.362	8.09	6.05	148.057	9.47	8.97	380.982
	3.22	3.18	16.281	6.03	2.82	23.9765	4.08	3.34	22.7574		3.8	3.59	24.4874	6.63	4.21	58.7554	6.39	5.96	113.492	7.93	5.6	124.342	9.42	7.52	266.352	9.08	8.88	357.999
	3.28	2.54	10.5806	5.81	3.29	31.444	3.96	3.82	28.893		4.45	4.05	36.4956	6.69	4.16	57.8872	6.23	5.51	94.5717	7.31	5.93	128.528	7.79	5.66	124.779	10.88	7.81	331.819
	4.01	2.92	17.0954	5.51	3.33	30.5499	4.12	3.57	26.2545		3.93	3.75	27.6328	7.19	4.38	68.9679	6.49	5.29	90.8084	7.73	6.08	142.875	7.88	5.59	123.118	9.23	7.42	254.085
			13.427			27.9352			22.7047				31.5422			79.6457			99.7122			136.27			187.732			335.62
			7.97819			9.56639			5.61878				5.34079			38.3843			17.3917			8.25546			66.2224			50.962
ISL(High)	5.01	3.14	24.6983	4.03	2.21	9.84146	5.11	3.67	34.413		5.17	3.98	40.9474	4.98	3.51	30.677	5.58	4.77	63.4806	6.5	4.92	78.6708	6.81	4.93	82.7582	7.12	5.05	90.7889
	3.14	1.35	2.86132	6.33	3.28	34.0503	4.88	3.51	30.061		4.93	3.83	36.1588	4.57	4.05	37.4797	4.88	4.56	50.7364	5.37	4.65	58.0564	5.95	5.01	74.6728	6.86	5.64	109.107
	4.21	2.88	17.4597	5.66	3.26	30.0761	4.69	3.84	34.5784		5.64	3.2	28.8768	7.43	4.02	60.0359	5.92	4.52	60.474	5.72	4.41	55.6216	7.65	6.16	145.142	7.52	5.84	128.237
	2.6	2.16	6.06528	3.39	2.7	12.3566	4.29	3.69	29.2065		5.32	4.34	50.1027	5.67	3.91	43.3418	4.93	3.61	32.1241	6.26	5.13	82.3719	5.85	4.35	55.3483	7.42	6.04	135.347
	2.77	2.16	6.46186	5.5	3.53	34.2675	4.61	3.93	35.6005		4.74	4.22	42.2059	5.9	4.77	67.1211	6.99	4.91	84.2578	6.63	5.19	89.2932	9.72	5.7	157.901	8.67	7.68	255.689
	3.13	2.51	9.85966	4.35	4.01	34.9742	4.55	3.4	26.299		4.94	4.32	46.0961	6.88	4.25	62.135	6.55	4.39	63.1161	5.62	4.25	50.7556	7.7	6.48	161.663	6.91	5.6	108.349
			11.2344			25.9277			31.6931				40.7313			50.1317			59.0315			69.1282			112.914			137.92
			8.2647			11.6406			3.71305				7.48682			14.9363			17.1333			16.2213			47.1689			59.8261
Day	1	4	7	10	13	16	19	22	25
Control	23.1	41.25	60.25	98.87	131.4	211.7	322.11	500.28	827.03	Mean
	4.67	14.6	15.86	22.9	29.14	27.53	50.47	97.37	161.57	SD
ISLlow	13.43	27.94	22.7	31.54	79.65	99.71	136.27	187.73	335.62	Mean
	7.98	9.57	5.62	5.34	38.38	17.39	8.26	66.22	50.96	SD
ISL High	11.23	25.93	31.69	40.73	50.13	59.03	69.13	112.91	137.92	Mean
	8.26	11.64	3.71	7.49	14.94	17.13	16.22	47.17	59.83	SD
