# Supplementary material for: Expression of Concern: Dietary Compound Isoliquiritigenin Inhibits Breast Cancer Neoangiogenesis via VEGF/VEGFR-2 Signaling Pathway
Source: PLoS One. 2026 Feb 26;21(2):e0343779. doi: 10.1371/journal.pone.0343779 (PMC12944767; doi:10.1371/journal.pone.0343779)
Supplement: S2 File — (ZIP) [file pone.0343779.s002.zip › S2 File/Fig 6B tumor weight-orginal data.xlsx]

## Sheet: Sheet1
	Control	ISL 25mg/kg	ISL 50mg/kg
	1.23	0.63	0.24
	1.04	0.53	0.18
	0.95	0.38	0.22
	0.87	0.42	0.21
	1.13	0.39	0.17
	0.94	0.42	0.25
Mean	1.02667	0.461667	0.211667
SD	0.134263	0.0982683	0.0318852
