# Supplementary material for: Expression of Concern: Dietary Compound Isoliquiritigenin Inhibits Breast Cancer Neoangiogenesis via VEGF/VEGFR-2 Signaling Pathway
Source: PLoS One. 2026 Feb 26;21(2):e0343779. doi: 10.1371/journal.pone.0343779 (PMC12944767; doi:10.1371/journal.pone.0343779)
Supplement: S2 File — (ZIP) [file pone.0343779.s002.zip › S2 File/Fig 6C body weight -orginal data.xlsx]

## Sheet: Sheet2
Day	1	4	7	10	13	16	19	22	25
Contorl	12.89	12.79	13.66	13.46	13.57	13.18	13.63	13.83	15.19
	14.94	15.35	12.9	15.93	15.91	13.71	13.91	14.92	15.35
	15.37	14.36	13.88	12.75	12.87	15.18	17.8	16.09	15.51
	15.38	13.34	15.27	13.59	15.9	15.23	16.25	17.01	16.42
	12.27	14.15	16.02	16.01	15.92	17.48	17.07	17.75	16.87
	14.55	14.61	13.67	16.66	16.03	17.62	17.33	17.8	18.86
Day	1	4	7	10	13	16	19	22	25
ISL (Low)	14.32	14.47	14.07	14.16	15.77	15.51	15.72	16.52	16.57
	14.33	14.82	14.1	15.11	16.21	16.29	15.94	16.65	16.86
	12.58	13.19	13.48	14.05	13.93	15.19	15.34	15.16	15.3
	13.87	14.16	13.5	14.12	14.38	15.26	15.37	15.61	16.54
	14.77	14.85	14.52	15.23	16.37	16.46	16.12	16.95	17.36
	14.93	14.91	14.73	16.32	16.54	16.69	16.5	17.11	17.37
Day	1	4	7	10	13	16	19	22	25
ISL(High)	13.18	13.29	12.98	13.35	13.7	14.15	14.03	14.27	14.74
	13.19	13.68	13.35	13.81	14.38	14.34	14.21	14.27	14.74
	13.26	14.16	13.77	14.26	14.45	14.4	14.32	14.9	15.39
	13.37	14.36	14.21	16.04	16.63	16.92	17.44	17.9	18.69
	13.93	14.37	15.07	16.46	17.12	17.01	17.49	18.53	19.18
	15.27	15.34	15.42	16.49	17.12	17.17	17.71	18.53	19.26
Day	1	4	7	10	13	16	19	22	25
Control	14.2333	14.1	14.2333	14.7333	15.0333	15.4	15.9983	16.2333	16.3667	Mean
	1.3316	0.91503	1.16752	1.65143	1.42271	1.85022	1.80007	1.60495	1.38744	SD
ISLlow	14.1333	14.4	14.0667	14.8317	15.5333	15.9	15.8317	16.3333	16.6667	Mean
	0.848025	0.658119	0.512237	0.896647	1.10708	0.656597	0.449196	0.776986	0.762356	SD
ISL High	13.7	14.2	14.1333	15.0683	15.5667	15.665	15.8667	16.4	17	Mean
	0.818633	0.7006	0.96068	1.42067	1.55537	1.50334	1.84491	2.12827	2.25935	SD
